# Supplementary material for: Decoding Peroxidase Gene Function in Heat Stress Adaptation of Tetranychus urticae: Unraveling Molecular Mechanisms of Short-Term Thermal Tolerance
Source: Antioxidants (Basel). 2025 May 8;14(5):562. doi: 10.3390/antiox14050562 (PMC12108298; doi:10.3390/antiox14050562)
Supplement: Supplementary file 1 [file antioxidants-14-00562-s001.zip]

Archive with 11 entries (10 files):
- Table and Figure/
- Table and Figure/Figure S1.tif
- Table and Figure/Figure S2.tif
- Table and Figure/Figure S3.tif
- Table and Figure/Figure S4.tif
- Table and Figure/Figure S5.tif
- Table and Figure/Figure S6.tif
- Table and Figure/Figure S7.tif
- Table and Figure/Table S1.pdf
- Table and Figure/Table S2-S5.pdf
- Table and Figure/Table S6 and S7.pdf
